# Supplementary material for: Social Inequalities in Changes in Diet in Adolescents during Confinement Due to COVID-19 in Spain: The DESKcohort Project
Source: Nutrients. 2021 May 8;13(5):1577. doi: 10.3390/nu13051577 (PMC8151229; doi:10.3390/nu13051577)
Supplement: Supplementary file 1 [file nutrients-13-01577-s001.zip]

Archive with 1 entries (1 files):
- nutrients-1196536-SI.pdf
